# Supplementary material for: JSI-124 Induces Cell Cycle Arrest and Regulates the Apoptosis in Glioblastoma Cells
Source: Biomedicines. 2023 Nov 8;11(11):2999. doi: 10.3390/biomedicines11112999 (PMC10669163; doi:10.3390/biomedicines11112999)
Supplement: Supplementary file 1 [file biomedicines-11-02999-s001.zip]

Archive with 1 entries (1 files):
- biomedicines-2655041-supplementary.pdf
